# Supplementary material for: Role of the Furosemide Stress Test in Renal Injury Prognosis
Source: Int J Mol Sci. 2020 Apr 27;21(9):3086. doi: 10.3390/ijms21093086 (PMC7247682; doi:10.3390/ijms21093086)
Supplement: Supplementary file 1 [file ijms-21-03086-s001.zip]

Archive with 2 entries (1 files):
- IJMS-786200-supplementary/
- IJMS-786200-supplementary/Tabla S1 .xlsx
