# Supplementary material for: Role of the Furosemide Stress Test in Renal Injury Prognosis
Source: Int J Mol Sci. 2020 Apr 27;21(9):3086. doi: 10.3390/ijms21093086 (PMC7247682; doi:10.3390/ijms21093086)
Supplement: Supplementary file 1 [file ijms-21-03086-s001.zip › IJMS-786200-supplementary/Tabla S1 .xlsx]

## Sheet: Sheet1
							Table S1. Characteristics of renal tubule stress testing studies.
		First Author, year	Clinical Setting	AKI Stage	SC/MC	P/R	n	Dosage of bolus furosemide	Timing of FST administration	UO control period	Main outcome	Predictors	Statistics	Secondary outcomes	Predictors	Statistics
		Chawla, 2013*	Intensive Care	AKIN I or II	SC	P	23	Cohort 1: 1 mg/kg	Not specified	First 2-hour interval	Progression to AKIN	FST	AUC=0.87	Progression to	FST	AUC=0.81
					MC	P	54	Cohort 2:			Stage III within 14d			AKIN Stage III or
								1 mg/kg (loop diuretic naive patients)						death within 14 days
								or
								1.5 mg/kg
		Koyner, 2015*	Intensive Care	AKIN I or II	SC	P	23	Cohort 1: 1 mg/kg	Not specified	First 2-hour interval	Progression to AKIN	FST	AUC=0.87	Need of RRT	FST	AUC=0.86
					MC	P	54	Cohort 2:			Stage III within 14d	Plasma NGAL	AUC=0.75		Plasma NGAL	AUC=0.52
								1 mg/kg (loop diuretic naive patients)				Urine TIMP-2	AUC=0.70		Urine TIMP-2	AUC=0.62
								or				Urine NGAL	AUC=0.65		Urine NGAL	AUC=0.50
								1.5 mg/kg				Urine KIM-1	AUC=0.63		Urine KIM-1	AUC=0.61
												Urine IL-18	AUC=0.65		Urine IL-18	AUC=0.61
														Inpatient death	FST	AUC=0.70
															Plasma NGAL	AUC=0.43
															Urine TIMP-2	AUC=0.58
															Urine NGAL	AUC=0.66
															Urine KIM-1	AUC=0.68
															Urine IL-18	AUC=0.57
														Progression to	FST	AUC=0.81
														AKIN Stage III or	Plasma NGAL	AUC=0.69
														death within 14 days	Urine TIMP-2	AUC=0.66
															Urine NGAL	AUC=0.69
															Urine KIM-1	AUC=0.64
															Urine IL-18	AUC=0.63
		van der Voort, 2014	Intensive Care	CRRT patients	SC	P	25	0.5 mg/kg/h	24h after termination of CRRT	First 4-hour interval	Renal recovery	FST	AUC=0.84	NA	NA	NA
											(calculated endogenous
											Cr clearance >30 ml/min)
		Matsuura, 2018	Intensive Care	No AKI or	SC	P	95	Variable (median 10 mg)	Not specified	First 2-hour interval	Progression to AKI Stage 3	FR	AUC=0.87	Progression to AKI Stage 3	FR	AUC=0.88
				AKI Stage 1 or 2							within 7d	Plasma NGAL	AUC=0.8	or death within 7d	Plasma NGAL	AUC=0.81
												Urinary L-FABP	AUC=0.61		Urinary L-FABP	AUC=0.62
												Urinary NAG	AUC=0.54		Urinary NAG	AUC=0.53
		Rewa, 2019	Intensive Care	AKIN Stage I or II	MC	P	92	1 mg/kg (loop diuretic naive patients)	Not specified	First 2-hour interval	Progression to AKIN	FST	AUC=0.87	In-hospital death	Not specified
								or			Stage III within 30d			Progression to AKI Stage 3	Not specified
								1.5 mg/kg						or death
		Sakhuja, 2019	Intensive Care	Non-dialysis AKIN	SC	R	687	Variable (at least 1 mg/kg)	Not specified	First 2-hour interval	Need of urgent dialysis	FST (2h)	AUC=0.67	Need of urgent dialysis	FST (2h)	AUC=0.67
				Stage III						First 6-hour interval	within 24h of furosemide	FST (6h)	AUC=0.71	within 48h of furosemide	FST (6h)	AUC=0.71
														Need of urgent dialysis	FST (2h)	AUC=0.66
														within 72h of furosemide	FST (6h)	AUC=0.71
		McMahon, 2018	Deceased-donor	NA	SC	R	291	100 mg	Intraoperatively	First 2-hour interval	DGF (need of dialysis within	FST (2h)	AUC=0.79	DGF (need of dialysis within	FST (2h)	AUC=0.79
			Kidney Transplant							First 6-hour interval	7d of transplantation)	FST (6h)	AUC=0.85	7d of transplantation),	FST (6h)	AUC=0.86
														excluding those that needed
														dialysis within the first 24h
		Udomkarnjananun, 2018	Deceased-donor	NA	SC	P	59	1.5 mg/kg	3h after reperfusion	First 4-hour interval	DGF (need of dialysis within	FST	AUC=0.94	NA	NA	NA
			Kidney Transplant								7d of transplantation)	Urinary NGAL	AUC=0.73
		Rivero, 2020	CKD	NA	SC	P	84	1 mg/kg (loop diuretic naive patients)	24h after kidney biopsy	First 4-hour interval	Degree of fibrosis in kidney	FEM	r=-0.246	NA	NA	NA
								or			biopsy specimen
								1.5 mg/kg
		Borasino, 2018	Pediatric Cardiac	NA	SC	R	90	Variable (median 1.1 mg/kg)	First 24h after cardiac surgery	First 6-hour interval	Development of cardiac	FR (6h)	AUC=0.69	Peak Fluid Overload	FR (6h)	AUC=0.67
			Surgery								surgery-associated AKI			Perit.Dialysis Initiation	FR (6h)	AUC=0.79
